# Supplementary material for: Assessing the Overlap Between Three Measures of Food Reward
Source: Front Psychol. 2019 Apr 26;10:883. doi: 10.3389/fpsyg.2019.00883 (PMC6524717; doi:10.3389/fpsyg.2019.00883)
Supplement: Supplementary file 1 [file Data_Sheet_1.xlsx]

## Sheet: Sheet1
TABLE S1 | Linear mixed-effect analyses on scores of the Leeds Food Preference Questionnaire subscales, emotional attentional blink, and grip force task.
Variable		df	F	p
Explicit liking (mm)
	Condition	266	71.13	< .001
	Category	266	11.01	< .001
	Order	36	1.36	0.25
	Days between sessions	36	1.78	0.19
	Condition x category	266	9.37	< .001
Explicit wanting (mm)
	Condition	266	123.31	< .001
	Category	266	12.63	< .001
	Order	36	0.57	0.46
	Days between sessions	36	1.52	0.23
	Condition x category	266	10.35	< .001
Grip force (AUC)
	Condition	318	44.94	< .001
	Category	318	24.01	< .001
	Order	35	3.1	0.09
	Days between sessions	35	0.79	0.38
	Condition x category	318	4.00	0.004
Implicit wanting (ms)
	Condition	265	0.00	0.94
	Category	265	6.58	< .001
	Order	36	0.00	0.95
	Days between sessions	36	0.00	0.99
	Condition x category	265	1.13	0.34
Emotional attentional blink (% correct)
	Condition	334	0.31	0.58
	Category	334	1.04	0.39
	Order	36	1.74	0.20
	Days between sessions	36	0.10	0.75
	Condition x category	334	0.15	0.96
AUC, area under the curve.
Arumäe, K., Kreegipuu, K., & Vainik, U. (2019). Assessing the overlap between three measures of food reward. Frontiers in Psychology, 10. https://doi.org/10.3389/fpsyg.2019.00883
