# Supplementary material for: Assessing the Overlap Between Three Measures of Food Reward
Source: Front Psychol. 2019 Apr 26;10:883. doi: 10.3389/fpsyg.2019.00883 (PMC6524717; doi:10.3389/fpsyg.2019.00883)
Supplement: Supplementary file 2 [file Data_Sheet_2.xlsx]

## Sheet: Table S2
TABLE S2 | Correlations by food category between the Leeds Food Preference Questionnaire subscales, grip force task, emotional attentional blink task, calorie intake, BMI and trait binge eating in the fasted condition (above the diagonal) and fed condition (below the diagonal).
Variable	Explicit liking					Explicit wanting					Grip force					Implicit wanting					Emotional attentional blink					Calorie intake					25. BMI	26. Binge eating
	1. HFSA	2. HFSW	3. LFSA	4. LFSW		5. HFSA	6. HFSW	7. LFSA	8. LFSW		9. HFSA	10. HFSW	11. LFSA	12. LFSW		13. HFSA	14. HFSW	15. LFSA	16. LFSW		17. HFSA	18. HFSW	19. LFSA	20. LFSW		21. HFSA	22. HFSW	23. LFSA	24. LFSW
1.		0.54***	0.45**	0.13		0.87***	0.29	0.46**	0.19		0.15	0.14	-0.18	-0.30		0.50**	0.17	-0.16	-0.56***		0.05	0.13	0.12	0.08		0.48**	0.12	0.42**	0.22		-0.23	0.02
2.	0.24		0.50**	0.43**		0.21	0.86***	0.14	0.36*		0.17	0.33*	-0.16	-0.10		-0.07	0.61***	-0.17	-0.37*		-0.11	-0.04	-0.09	-0.08		0.30	0.44**	0.16	0.05		-0.13	0.24
3.	0.55***	0.07		0.55***		0.51**	0.20	0.76***	0.50**		0.10	0.22	0.20	0.03		-0.16	-0.05	0.44**	-0.19		0.04	0.14	0.08	0.08		0.37*	0.06	0.28	0.06		-0.14	0.12
4.	0.02	0.45**	0.44**			0.12	0.53**	0.47**	0.80***		-0.30	0.04	0.02	0.01		-0.46**	-0.04	0.15	0.34*		-0.19	-0.17	-0.18	-0.09		0.08	0.21	-0.01	0.14		0.01	0.09
5.	0.90***	0.57***	0.38*	0.12			0.69***	0.57***	0.23		0.18	0.11	-0.18	-0.27		0.52**	0.24	-0.19	-0.62***		-0.05	0.08	0.09	0.03		0.52**	0.24	0.31	0.11		-0.26	0.09
6.	0.60***	0.92***	0.47**	0.47**		0.40*		0.61***	0.54***		0.21	0.34*	-0.10	-0.08		-0.02	0.54***	-0.19	-0.38*		-0.22	-0.07	-0.17	-0.16		0.36*	0.51**	0.17	0.11		-0.28	0.30
7.	0.51**	0.55***	0.83***	0.52**		0.59***	0.43**		0.51**		0.18	0.25	0.22	0.08		-0.02	-0.01	0.33*	-0.32*		-0.05	0.00	-0.05	-0.04		0.48**	0.12	0.24	0.07		-0.23	0.24
8.	0.18	0.45**	0.49**	0.87***		0.34*	0.55***	0.72***			-0.21	0.06	0.01	0.06		-0.39*	0.02	0.05	0.30		-0.16	0.02	-0.10	0.02		0.20	0.30	0.00	0.18		-0.07	0.14
9.	0.46**	-0.04	0.64***	-0.02		0.49**	0.11	0.58***	0.08			0.61***	0.62***	0.50**		0.29	-0.16	0.49**	-0.66***		-0.23	-0.18	-0.14	-0.14		0.15	0.05	0.19	0.03		-0.02	0.24
10.	0.10	0.50**	0.27	0.28		0.17	0.58***	0.39*	0.31		0.53**		0.60***	0.63***		-0.20	0.51**	-0.12	-0.39*		0.10	0.00	-0.06	-0.02		0.25	0.21	0.17	0.27		-0.17	0.29
11.	0.31	0.05	0.61***	0.21		0.35*	0.22	0.57***	0.21		0.81***	0.65***		0.74***		-0.01	-0.10	0.40*	-0.46**		-0.11	-0.05	-0.01	0.02		-0.02	-0.02	0.05	0.13		0.05	0.20
12.	0.30	0.23	0.44**	0.45**		0.35*	0.30	0.48**	0.51**		0.38*	0.58***	0.63***			-0.14	0.02	0.16	-0.15		-0.14	-0.01	-0.10	0.06		0.02	0.08	0.09	-0.01		0.13	0.30
13.	0.54***	-0.25	0.10	-0.44**		0.41**	-0.27	0.05	-0.27		0.17	0.06	-0.16	-0.24			-0.08	-0.31	-0.64***		0.14	0.13	0.24	0.22		0.35*	-0.02	0.36*	-0.01		-0.26	-0.15
14.	-0.07	0.78***	-0.32*	0.13		-0.04	0.67***	-0.17	0.02		0.11	0.36*	-0.14	-0.02		-0.20		-0.59***	-0.27		-0.08	-0.08	-0.06	-0.10		0.02	0.40*	-0.02	0.10		-0.13	0.29
15.	0.21	-0.64***	0.58***	0.00		0.19	-0.46**	0.39*	0.06		0.18	0.05	0.42**	0.27		0.12	-0.78***		0.00		-0.02	0.05	0.04	-0.03		0.06	-0.18	-0.11	-0.11		0.21	0.02
16.	-0.54***	-0.05	-0.35*	0.16		-0.48**	-0.09	-0.28	0.12		-0.39*	-0.36*	-0.04	0.17		-0.52**	-0.17	-0.28			-0.09	-0.04	-0.17	-0.04		-0.5**	-0.25	-0.24	-0.03		0.27	-0.11
17.	-0.09	0.11	0.04	0.10		-0.10	0.11	0.11	0.20		-0.20	-0.11	-0.21	-0.25		-0.10	0.12	-0.09	0.02			0.73***	0.88***	0.81***		0.11	-0.01	0.06	-0.26		-0.10	-0.03
18.	0.00	0.01	0.03	0.01		-0.01	0.01	0.14	0.07		-0.08	-0.07	-0.22	-0.14		-0.02	0.00	0.04	-0.02		0.77***		0.89***	0.77***		0.21	0.01	0.22	-0.12		-0.15	0.14
19.	0.00	-0.15	0.00	-0.16		-0.03	-0.13	0.01	-0.09		-0.15	-0.07	-0.15	-0.18		0.14	-0.13	0.02	0.04		0.73***	0.77***		0.81***		0.09	0.07	0.19	-0.31		-0.08	0.00
20.	0.07	0.05	0.06	0.07		0.06	0.01	0.15	0.13		-0.10	-0.10	-0.16	-0.10		0.09	-0.01	-0.09	0.06		0.66***	0.77***	0.81***			0.16	0.16	0.22	-0.16		-0.17	0.03
21.	0.18	0.01	0.07	0.03		0.27	0.17	0.28	0.26		-0.06	-0.15	-0.16	-0.01		0.22	-0.02	-0.05	0.03		0.08	0.15	0.17	0.28			0.24	0.13	0.20		-0.16	0.32*
22.	-0.05	0.43**	0.17	0.33*		-0.04	0.49**	0.24	0.39*		-0.04	0.35*	0.01	0.15		-0.23	0.39*	-0.27	0.03		0.21	0.12	-0.03	0.17		0.24		0.07	-0.09		-0.22	0.30
23.	0.46**	0.11	0.24	0.10		0.24	0.08	0.19	0.18		-0.04	0.03	0.02	0.14		0.32*	-0.04	0.00	-0.19		0.22	0.07	0.12	0.20		0.13	0.07		0.15		-0.20	0.23
24.	0.22	0.09	0.32*	0.29		0.25	0.12	0.20	0.19		0.10	-0.09	0.12	0.19		0.09	-0.02	-0.01	-0.09		-0.22	-0.20	-0.29	-0.08		0.20	-0.09	0.15			-0.06	0.19
25.	-0.11	-0.25	-0.21	-0.22		-0.11	-0.15	-0.14	-0.17		-0.04	-0.23	-0.07	-0.15		0.07	-0.12	0.07	0.05		-0.20	-0.27	-0.16	-0.21		-0.16	-0.22	-0.20	-0.06			0.03
26.	-0.04	0.02	0.16	0.18		0.07	0.14	0.37*	0.37*		0.00	0.07	0.07	0.10		-0.06	0.03	-0.09	0.02		0.12	0.00	-0.09	0.03		0.32*	0.30	0.23	0.19		0.03
HFSA, high-fat savoury; HFSW, high-fat sweet; LFSA, low-fat savoury; LFSW, low-fat sweet. All correlations are Spearman's rhos. Range of degrees of freedom is 33 – 38. Implicit wanting scores have been transformed using a frequency-weighted algorithm that takes into accout both the frequency of choice and reaction time of a response (for the specifics on its calculation, see Dalton and Finlayson,…
Arumäe, K., Kreegipuu, K., & Vainik, U. (2019). Assessing the overlap between three measures of food reward. Frontiers in Psychology, 10. https://doi.org/10.3389/fpsyg.2019.00883
